# Supplementary material for: NaV1.5 autoantibodies in Brugada syndrome: pathogenetic implications
Source: Eur Heart J. 2024 Jul 30;45(40):4336–48. doi: 10.1093/eurheartj/ehae480 (PMC11491155; doi:10.1093/eurheartj/ehae480)
Supplement: ehae480_Supplementary_Data [file ehae480_supplementary_data.zip]

Archive with 1 entries (1 files):
- Supplementary_data_Rev3 add exp_PL.pdf
